# Supplementary material for: metaMIC: reference-free misassembly identification and correction of de novo metagenomic assemblies
Source: Genome Biol. 2022 Nov 14;23:242. doi: 10.1186/s13059-022-02810-y (PMC9661791; doi:10.1186/s13059-022-02810-y)
Supplement: Supplementary file 2 — Additional file 2: Table S1-S13. [file 13059_2022_2810_MOESM2_ESM.xlsx]

## Sheet: Table S1
Table S1 Comparison of MetaBAT2 binning results before and after metaMIC correction in simulated datasets.
				Paired Wilcoxon’s test	Completeness (Contamination<5)
Datasets		Total bins	Mean of bin length (bp)	P-value	>60	>70	>80	>90
Sim-Virome	Original	128	248088	0.00469	72	67	63	54
	Corrected	133	247349		79	75	72	63
CAMI-Medium	Original	72	2960745	0.000293	20	18	16	11
	Corrected	71	3087543		23	22	21	14
CAMI-High	Original	124	3723434	\	0	0	0	0
	Corrected	122	3795468		0	0	0	0
CAMI-Gut	Original	51	2395366	0.07	14	12	8	5
	Corrected	49	2447152		14	12	9	5
CAMI-Oral	Original	48	1658475	0.51	9	7	5	2
	Corrected	46	1738955		10	8	6	3
CAMI-Skin	Original	42	2436190	0.0353	16	13	13	4
	Corrected	43	2394632		17	13	13	6

## Sheet: Table S2
Table S2 The number of corrected breakpoints of different misassembly types on contigs from simulated datasets, where all contigs were assembled by MEGAHIT.
Datasets	#Interspecies translocation	#Translocation	#Relocation	#Inversion
Sim-Virome	18	304	77	0
CAMI-Medium	39	16	11	0
CAMI-High	97	1	6	0
CAMI-Gut	67	0	22	0
CAMI-Oral	68	0	12	0
CAMI-Skin	53	0	16	0

## Sheet: Table S3
Table S3 Comparison of MetaBAT2 binning results before and after correction in human gut metagenomes from Ethiopian and Madagascar cohort.
					Paired Wilcoxon’s test	Completeness (Contamination<5)
Dataset		Sample number	Total bins	Mean of bin length (bp)	P-value	>60	>70	>80	>90
Ethiopian	Original	50	2522	1391082	0.00237	230	209	175	113
	Corrected		2506	1397879		245	223	184	119
Madagascar	Original	112	3834	1486878	3.07e-05	212	286	320	347
	Corrected		3824	1491206		231	303	333	364

## Sheet: Table S4
Table S4 Comparison of ScaffMatch scaffolding results of contigs before and after correction.
Species	Tool	#Contigs	#Total aligned length	Total length(>1000bp)	Misassembled contig length	#Mis	NA50
M.abscessus	raw	274	5045271	5127694	1239888	28	40129
	MEC	282	5045261	5127447	1026839	22	40129
	metaMIC	289	5045272	5127702	620596	17	41481
V.cholerae	raw	200	3936405	3921653	597777	10	77749
	MEC	201	3935811	3921653	597183	9	77749
	metaMIC	204	3936405	3921653	205644	7	77749
R.sphaeroides	raw	169	4503368	4500011	553100	11	79308
	MEC	168	4503411	4500054	362574	10	82772
	metaMIC	169	4503733	4500376	225700	9	82772
B.cereus	raw	101	5306624	5316554	3622645	23	103319
	MEC	100	5306640	5316570	3683936	24	104461
	metaMIC	102	5307014	5316923	3508164	23	104461

## Sheet: Table S5
Table S5 Running time and memory usage of metaMIC on single genomic/metagenomic assemblies from GAGE-B dataset, CAMI-dataset or metagenomics from Ethiopian and Madagascar cohort.
		GAGE-B			CAMI2			Real metagenomes
		B.cereus		M.abscessus	Skin	Oral	Gut	Ethiopian	Madagascar
	Read size(G)	1		0.74	30	30	30	8	6
	BAM size (G)	0.27		0.22	13	13	13	1.7	1.1
Feature extraction	Time(min)	9		5	660	646	694	360	370
	Memory(MB)	629		630	6033	10209	6805	900	645
Prediction	Time(min)	0.73		1	3	5	2	1	1
	Memory(MB)	160		155	3048	3298	3748	2904	2900
For the metagenomes from real datasets, we randomly chose 10 samples to evaluate the running time and memory usage of metaMIC. metaMIC was run on CPU machine (AMD EPYC 7601 32-Core processor).

## Sheet: Table S6
Table S6 Parameters tested during metaMIC training.
Parameter	Values
n_estimators	{100, 200, 500, 1000, 1500}
max_features	{0.2, 0.3, 0.4, 0.5, ’sqrt’, ’log2’, None}
max_depth	{10, 20, 30, 40, 50, 60, 70, 80, 90, 100, None}
min_samples_split	{2, 5, 10}
min_samples_leaf	{1, 2, 4}
criterion	{“gini”, “entropy”}
Parameters shown in bold were ultimately chosen for the classifier.

## Sheet: Table S7
Table S7 The cross-validation and test results of metaMIC on each assembler-specific dataset, where the training contigs are assembled by IDBA_UD, MEGAHIT, and metaSPAdes, respectively. The test set was not seen during the training procedure (10-fold cross-validation).
	Assembler	AUPRC	AUC	Oob error rate
Training set (cross-validation)	IDBA_UD	0.72	0.93	0.12
	MEGAHIT	0.54	0.9	0.16
	metaSPAdes	0.54	0.87	0.18
Test set	IDBA_UD	0.62	0.91	-
	MEGAHIT	0.54	0.89	-
	metaSPAdes	0.53	0.86	-
AUPRC: area under the precision-recall curve; AUC: area under the receiver operating characteristic curve; Oob error rate: out-of-bag error rate.

## Sheet: Table S8
Table S8 The parameters tested as thresholds for the four ALE scores.
Parameter	Values
Depth d	{-4, -3, -2, -1, 0, 1, 2}
Place p	{-4, -3, -2, -1, 0, 1, 2}
Insert i	{-4, -3, -2, -1, 0, 1, 2}
kMer k	{-4, -3, -2, -1, 0, 1, 2}
The ultimate selected set of parameters were shown in bold.

## Sheet: Table S9
Table S9 Comparison of metaMIC against NucBreak, FRCbam, Pilon and VALET when identifying misassembled contigs on CAMI datasets.
Dataset	Tool	Recall	Precision	F1
CAMI-Medium	NucBreak	0.17	0.5	0.25
	FRCbam	0.4	0.2	0.26
	Pilon	0.03	0.2	0.06
	VALET	0.03	0.4	0.05
	metaMIC	0.51	0.55	0.53
CAMI-High	NucBreak	0.85	0.08	0.15
	FRCbam	0.34	0.1	0.16
	Pilon	\	\	\
	VALET	0.04	0.28	0.07
	metaMIC	0.7	0.36	0.47
CAMI-Skin	NucBreak	0.17	0.34	0.23
	FRCbam	0.6	0.23	0.33
	Pilon	0.03	0.35	0.06
	VALET	0.06	0.3	0.11
	metaMIC	0.77	0.35	0.48
CAMI-Oral	NucBreak	0.18	0.5	0.25
	FRCbam	0.56	0.2	0.3
	Pilon	0.09	0.24	0.13
	VALET	0.03	0.21	0.05
	metaMIC	0.77	0.35	0.48
CAMI-Gut	NucBreak	0.17	0.38	0.24
	FRCbam	0.57	0.23	0.41
	Pilon	0.03	0.23	0.05
	VALET	0.03	0.31	0.06
	metaMIC	0.8	0.34	0.48
Pilon was not evaluated on the CAMI-High dataset due to the long running time and large memory requirement.

## Sheet: Table S10
Table S10 Microbial organisms of the GIS20 mock community.
Organism	Accession Nnumber
Pseudomonas putida ATCC 39213	NA
Klebsiella pneumoniae ATCC 700721	NC_009648
Acinetobacter baumannii ATCC 17978	GCF_001077675.1_ASM107767v1_genomic
Staphylococcus epidermidis ATCC 12228	NC_004461
Enterococcus faecium ATCC BAA-472	NC_017960
Salmonella enterica subsp. Enterica serovar typhimurium ATCC 13311	GCF_000743055.1_ASM74305v1_genomic
Neisseria subflava DSM17610	NA
Capnocytophaga ochracea DSM 7271	NC_013162
Lactobacillus reuteri DSM20016	NC_010609
Bifidobacterium longum DSM 20219	NC_015067
Jonquetella onthropic DSM 22815	GCF_000237805.1_ASM23780v1_genomic
Finegoldia magna DSM20472	NC_010376
Enterobacter cloacae DSM 30054	NC_014121
Eubacterium siraeum DSM 15702	NA
Bifidobacterium adolescentis DSM 20083	NC_008618
Streptococcus parasanguinis DSM 6778	NC_015678
Fusobacterium nucleatum subsp. Polymorphum DSM 20482	GCF_000153625.3_ASM15362v1_genomic
Prevotella oris DSM 18711	GCF_000377685.1_ASM37768v1_genomic
Helicobacter cinaedi DSM5359	NC_020555
Parascardovia denticolens DSM 10105	GCF_000191785.1_ASM19178v1_genomic

[truncated: 3 more sheets: Table S11, Table S12, Table S13]
